# Supplementary material for: Therapeutic effects of teriparatide on subchondral bone lesions and pain in mono-iodoacetate-induced osteoarthritis rat model
Source: Osteoarthr Cartil Open. 2025 Jul 24;7(3):100655. doi: 10.1016/j.ocarto.2025.100655 (PMC12344250; doi:10.1016/j.ocarto.2025.100655)
Supplement: Multimedia component 3 [file mmc3.xlsx]

## Sheet: Sheet1
	OARSI score				Osteoarthritis Bone Score
	Cartilage degeneration score	Calcified cartilage and subchondral bone damage score	Synovial membrane inflammation score	Total osteoarthritis bone score	Cysts	Fibrosis	Hypervascularity	Inflammatory cell infiltration	Cartilage islands	Loss of tidemark integrity	Trabecular thickening
TPTD+MIA1	15	5	1	6	0	1	1	1	1	1	1
TPTD+MIA2	13	3	3	4	0	0	1	1	1	0	1
TPTD+MIA3	15	5	2	4	0	1	0	1	1	0	1
TPTD+MIA4	6	1	1	1	0	0	0	0	0	0	1
TPTD+MIA5	15	5	2	5	0	1	1	1	1	0	1
TPTD+MIA6	14	4	1	3	0	0	0	1	0	1	1
TPTD+MIA7	13	4	2	4	1	1	0	1	0	0	1
TPTD+MIA8	15	4	1	5	0	1	1	1	0	1	1
Saline+MIA1	15	5	3	5	0	1	1	1	1	0	1
Saline+MIA2	15	5	3	6	1	1	0	1	1	1	1
Saline+MIA3	15	5	1	7	1	1	1	1	1	1	1
Saline+MIA4	15	4	2	5	0	1	1	1	1	0	1
Saline+MIA5	14	5	3	4	0	1	1	1	0	0	1
Saline+MIA6	15	5	2	5	0	0	1	1	1	1	1
Saline+MIA7	15	5	1	7	1	1	1	1	1	1	1
Saline+MIA8	15	5	2	7	1	1	1	1	1	1	1
Control1	0	0	0	0	0	0	0	0	0	0	0
Control2	0	0	0	0	0	0	0	0	0	0	0
Control3	0	0	0	0	0	0	0	0	0	0	0
Control4	0	0	0	0	0	0	0	0	0	0	0
Control5	0	0	0	0	0	0	0	0	0	0	0
Control6	0	0	0	0	0	0	0	0	0	0	0
