# Supplementary material for: Therapeutic effects of teriparatide on subchondral bone lesions and pain in mono-iodoacetate-induced osteoarthritis rat model
Source: Osteoarthr Cartil Open. 2025 Jul 24;7(3):100655. doi: 10.1016/j.ocarto.2025.100655 (PMC12344250; doi:10.1016/j.ocarto.2025.100655)
Supplement: Multimedia component 4 [file mmc4.xlsx]

## Sheet: Sheet1
	OARSI score
Pain-related behavior tests	OA bone score		Cartilage degeneration		Calcified cartilage and subchondral bone damage		Synovial membrane inflammation
Weight bearing asymmetry, Spearman's r [95%CI]	-0.63 [-0.889, -0.129]**	p=0.001	-0.459 [-0.81, 0.099]	p=0.074	-0.476 [-0.804, 0.07]	p=0.062	-0.210 [-0.684, 0.339]	p=0.436
von Frey filament test, Spearman's r [95%CI]	0.041 [-0.495, 0.637]	p=0.881	0.027 [-0.472, 0.589]	p=0.922	-0.251 [-0.647, 0.317]	p=0.349	-0.467 [-0.833, 0.023]	p=0.068
Knee squeeze test, Spearman's r [95%CI]	0.247 [-0.275, 0.628]	p=0.356	0.204 [-0.31, 0.603]	p=0.448	0.427 [-0.07, 0.731]	p=0.099	0.294 [-0.205, 0.726]	p=0.268
